# Supplementary material for: Two polymorphs of 2-(prop-2-yn-1-yl­oxy)naphthalene-1,4-dione: solvent-dependent crystallization
Source: Acta Crystallogr E Crystallogr Commun. 2018 Nov 9;74(Pt 12):1731–4. doi: 10.1107/S2056989018015438 (PMC6281128; doi:10.1107/S2056989018015438)
Supplement: Supplementary file 1 [file e-74-01731-sup1.cif]

##############################################################################
#                                                                            #
# This CIF contains the data in a paper accepted for publication in          #
# Acta Crystallographica Section E. It conforms to the requirements of       #
# Notes for Authors for Acta Crystallographica Section E, and has been       #
# peer reviewed under the auspices of the IUCr Commission on Journals.       #
#                                                                            #
# Full details of the Crystallographic Information File format               #
# are given in the paper "The Crystallographic Information File (CIF):       #
# a New Standard Archive File for Crystallography" by S. R. Hall, F. H.      #
# Allen and I. D. Brown [Acta Cryst. (1991), A47, 655-685].                  #
#                                                                            #
# The current version of the core CIF dictionary is obtainable from          #
# ftp://ftp.iucr.org/pub/cif_core.dic.                                       #
#                                                                            #
# Software is freely available for graphical display of the structure(s)     #
# in this CIF. For information consult the CIF software page                 #
# http://www.iucr.org/resources/cif/software.                                #
#                                                                            #
# This file may be used for bona fide research purposes within the           #
# scientific community so long as proper attribution is given to the journal # 
# article from which it was obtained.                                        #
#                                                                            #
##############################################################################
data_Monoclinic
_audit_creation_method
;
Olex2 1.2
(compiled 2017.08.10 svn.r3458 for OlexSys, GUI svn.r5381)
;
_chemical_name_systematic
;
2-(Prop-2-yn-1-yloxy)naphthalene-1,4-dione
;
_chemical_name_common     ?
_chemical_formula_moiety     'C13 H8 O3'
_chemical_formula_sum     'C13 H8 O3'
_chemical_formula_iupac     'C13 H8 O3'
_chemical_formula_weight     212.19
_chemical_melting_point     ?
_space_group_crystal_system     monoclinic
_space_group_name_H-M_alt     'P 21/c'
_space_group_name_Hall     '-P 2ybc'
loop_
    _space_group_symop_operation_xyz
    'x, y, z'
    '-x, y+1/2, -z+1/2'
    '-x, -y, -z'
    'x, -y-1/2, z-1/2'
_cell_length_a     10.0911(7)
_cell_length_b     4.8021(3)
_cell_length_c     20.8939(15)
_cell_angle_alpha     90
_cell_angle_beta     91.174(7)
_cell_angle_gamma     90
_cell_volume     1012.27(12)
_cell_formula_units_Z     4
_cell_measurement_reflns_used     1655
_cell_measurement_theta_min     3.8760
_cell_measurement_theta_max     30.6410
_cell_measurement_temperature     293(2)
_exptl_crystal_description     rod
_exptl_crystal_colour     yellow
_exptl_crystal_size_max     0.35
_exptl_crystal_size_mid     0.2
_exptl_crystal_size_min     0.1
_exptl_crystal_density_diffrn     1.392
_exptl_crystal_density_meas     ?
_exptl_crystal_density_method     ?
_exptl_crystal_F_000     440
_exptl_absorpt_coefficient_mu     0.100
_exptl_absorpt_correction_type     multi-scan
_exptl_absorpt_process_details
;
(CrysAlis PRO; Rigaku OD, 2015)
;
_exptl_absorpt_correction_T_min     0.76403
_exptl_absorpt_correction_T_max     1.00000
_diffrn_ambient_temperature     293(2)
_diffrn_source     'fine-focus sealed X-ray tube'
_diffrn_radiation_type     MoK\a
_diffrn_radiation_wavelength     0.71073
_diffrn_radiation_monochromator     graphite
_diffrn_measurement_device_type     'Rigaku Xcalibur Atlas Gemini ultra'
_diffrn_measurement_device     'four-circle diffractometer'
_diffrn_measurement_method     '\w scans'
_diffrn_detector     'CCD plate'
_diffrn_detector_area_resol_mean     10.4186
_diffrn_reflns_number     10652
_diffrn_reflns_av_R_equivalents     0.0576
_diffrn_reflns_av_unetI/netI     0.0625
_diffrn_reflns_theta_min     2.778
_diffrn_reflns_theta_max     32.777
_diffrn_reflns_theta_full     25.242
_diffrn_measured_fraction_theta_max     0.920
_diffrn_measured_fraction_theta_full     0.999
_diffrn_reflns_limit_h_min     -13
_diffrn_reflns_limit_h_max     15
_diffrn_reflns_limit_k_min     -7
_diffrn_reflns_limit_k_max     7
_diffrn_reflns_limit_l_min     -30
_diffrn_reflns_limit_l_max     31
_diffrn_radiation_probe     x-ray
_refine_special_details     ?
_reflns_number_total     3452
_reflns_number_gt     1765
_reflns_threshold_expression     'I > 2\s(I)'
_refine_ls_structure_factor_coef     Fsqd
_refine_ls_matrix_type     full
_refine_ls_R_factor_all     0.1292
_refine_ls_R_factor_gt     0.0585
_refine_ls_wR_factor_gt     0.1191
_refine_ls_wR_factor_ref     0.1558
_refine_ls_goodness_of_fit_ref     1.005
_refine_ls_restrained_S_all     1.005
_refine_ls_number_reflns     3452
_refine_ls_number_parameters     145
_refine_ls_number_restraints     0
_refine_ls_hydrogen_treatment     constr
_refine_ls_weighting_scheme     calc
_refine_ls_weighting_details
                      'w=1/[\s^2^(Fo^2^)+(0.0571P)^2^] where P=(Fo^2^+2Fc^2^)/3'
_atom_sites_solution_hydrogens     geom
_atom_sites_solution_primary     dual
_atom_sites_solution_secondary     ?
_refine_ls_shift/su_max     0.000
_refine_ls_shift/su_mean     0.000
_refine_diff_density_max     0.194
_refine_diff_density_min     -0.204
_refine_ls_extinction_method     none
_refine_ls_extinction_coef     .
loop_
    _atom_type_symbol
    _atom_type_description
    _atom_type_scat_dispersion_real
    _atom_type_scat_dispersion_imag
    _atom_type_scat_source
    'C' 'C' 0.0033 0.0016
                         'International Tables Vol C Tables 4.2.6.8 and 6.1.1.4'
    'H' 'H' 0.0000 0.0000
                         'International Tables Vol C Tables 4.2.6.8 and 6.1.1.4'
    'O' 'O' 0.0106 0.0060
                         'International Tables Vol C Tables 4.2.6.8 and 6.1.1.4'
_computing_data_collection
;
CrysAlis PRO (Rigaku OD, 2015)
;
_computing_cell_refinement
;
CrysAlis PRO (Rigaku OD, 2015)
;
_computing_data_reduction
;
CrysAlis PRO (Rigaku OD, 2015)
;
_computing_structure_solution
;
<i>SHELXT</i> (Sheldrick, 2015<i>a</i>)
;
_computing_structure_refinement
;
SHELXL2014 (Sheldrick, 2015<i>b</i>)
;
_computing_molecular_graphics
;
<i>OLEX2</i> (Dolomanov <i>et al.</i>,  2009)
;
_computing_publication_material
;
<i>OLEX2</i> (Dolomanov <i>et al.</i>,  2009)
;
loop_
    _atom_site_type_symbol
    _atom_site_label
    _atom_site_fract_x
    _atom_site_fract_y
    _atom_site_fract_z
    _atom_site_U_iso_or_equiv
    _atom_site_adp_type
    _atom_site_calc_flag
    _atom_site_occupancy
    _atom_site_disorder_assembly
    _atom_site_disorder_group
    O O1 0.08336(12) 0.4803(2) 0.34723(5) 0.0512(3) Uani d 1 . .
    O O2 0.50658(13) 1.0905(3) 0.41264(6) 0.0646(4) Uani d 1 . .
    O O3 0.19024(11) 0.3978(2) 0.46005(5) 0.0493(3) Uani d 1 . .
    C C1 0.17768(15) 0.6268(3) 0.36127(7) 0.0381(4) Uani d 1 . .
    C C2 0.24795(16) 0.5949(3) 0.42459(7) 0.0390(4) Uani d 1 . .
    C C3 0.35379(16) 0.7492(3) 0.44063(7) 0.0434(4) Uani d 1 . .
    H H3 0.3937 0.7248 0.4807 0.052 Uiso calc 1 . .
    C C4 0.40849(16) 0.9546(3) 0.39706(8) 0.0419(4) Uani d 1 . .
    C C5 0.38922(16) 1.1922(3) 0.29135(8) 0.0445(4) Uani d 1 . .
    H H5 0.4645 1.2953 0.3021 0.053 Uiso calc 1 . .
    C C6 0.32525(17) 1.2340(4) 0.23311(8) 0.0495(4) Uani d 1 . .
    H H6 0.3576 1.3651 0.2046 0.059 Uiso calc 1 . .
    C C7 0.21324(18) 1.0817(4) 0.21695(8) 0.0528(5) Uani d 1 . .
    H H7 0.1701 1.1116 0.1778 0.063 Uiso calc 1 . .
    C C8 0.16518(16) 0.8854(4) 0.25877(8) 0.0460(4) Uani d 1 . .
    H H8 0.0899 0.7832 0.2477 0.055 Uiso calc 1 . .
    C C9 0.22882(15) 0.8402(3) 0.31716(7) 0.0362(3) Uani d 1 . .
    C C10 0.34126(15) 0.9961(3) 0.33397(7) 0.0363(4) Uani d 1 . .
    C C11 0.24569(19) 0.3468(3) 0.52323(7) 0.0488(4) Uani d 1 . .
    H H11A 0.2477 0.5175 0.5480 0.059 Uiso calc 1 . .
    H H11B 0.3354 0.2761 0.5204 0.059 Uiso calc 1 . .
    C C12 0.16027(19) 0.1408(4) 0.55324(8) 0.0510(5) Uani d 1 . .
    C C13 0.0907(2) -0.0220(4) 0.57682(9) 0.0649(6) Uani d 1 . .
    H H13 0.0352 -0.1518 0.5956 0.078 Uiso calc 1 . .
loop_
    _atom_site_aniso_label
    _atom_site_aniso_U_11
    _atom_site_aniso_U_22
    _atom_site_aniso_U_33
    _atom_site_aniso_U_12
    _atom_site_aniso_U_13
    _atom_site_aniso_U_23
    O1 0.0476(7) 0.0589(7) 0.0465(7) -0.0115(6) -0.0106(5) 0.0087(5)
    O2 0.0593(8) 0.0758(9) 0.0578(9) -0.0230(7) -0.0195(6) 0.0080(7)
    O3 0.0576(8) 0.0521(7) 0.0377(6) -0.0075(6) -0.0101(5) 0.0117(5)
    C1 0.0386(8) 0.0394(8) 0.0362(8) 0.0037(7) -0.0047(6) -0.0009(7)
    C2 0.0474(9) 0.0381(8) 0.0315(8) 0.0030(7) -0.0020(7) 0.0039(6)
    C3 0.0494(9) 0.0474(9) 0.0330(8) 0.0008(8) -0.0112(7) 0.0019(7)
    C4 0.0415(9) 0.0438(9) 0.0402(9) 0.0014(7) -0.0068(7) -0.0023(7)
    C5 0.0397(8) 0.0453(9) 0.0485(10) -0.0006(7) 0.0016(7) 0.0030(8)
    C6 0.0524(10) 0.0523(10) 0.0439(10) 0.0008(8) 0.0037(8) 0.0122(8)
    C7 0.0571(11) 0.0630(11) 0.0380(9) 0.0015(9) -0.0095(8) 0.0115(8)
    C8 0.0453(9) 0.0519(10) 0.0405(9) -0.0034(8) -0.0086(7) 0.0065(7)
    C9 0.0367(8) 0.0374(8) 0.0343(8) 0.0040(7) -0.0028(6) 0.0017(6)
    C10 0.0361(8) 0.0369(8) 0.0356(8) 0.0060(6) -0.0025(6) -0.0011(6)
    C11 0.0655(11) 0.0482(10) 0.0323(8) -0.0007(9) -0.0078(7) 0.0043(7)
    C12 0.0674(12) 0.0489(10) 0.0366(9) 0.0023(9) -0.0013(8) 0.0006(8)
    C13 0.0780(15) 0.0633(12) 0.0536(12) -0.0049(11) 0.0071(10) 0.0095(10)
_geom_special_details
;
 All esds (except the esd in the dihedral angle between two l.s. planes)
 are estimated using the full covariance matrix.  The cell esds are taken
 into account individually in the estimation of esds in distances, angles
 and torsion angles; correlations between esds in cell parameters are only
 used when they are defined by crystal symmetry.  An approximate (isotropic)
 treatment of cell esds is used for estimating esds involving l.s. planes.
;
loop_
    _geom_bond_atom_site_label_1
    _geom_bond_atom_site_label_2
    _geom_bond_site_symmetry_2
    _geom_bond_distance
    _geom_bond_publ_flag
    O1 C1 . 1.2145(18) ?
    O2 C4 . 1.2241(18) ?
    O3 C2 . 1.3423(18) ?
    O3 C11 . 1.4442(19) ?
    C1 C2 . 1.496(2) ?
    C2 C3 . 1.337(2) ?
    C3 H3 . 0.9300 ?
    C4 C3 . 1.458(2) ?
    C5 C6 . 1.380(2) ?
    C5 H5 . 0.9300 ?
    C6 C7 . 1.382(2) ?
    C6 H6 . 0.9300 ?
    C7 H7 . 0.9300 ?
    C8 C7 . 1.380(2) ?
    C8 H8 . 0.9300 ?
    C9 C10 . 1.398(2) ?
    C9 C1 . 1.478(2) ?
    C9 C8 . 1.384(2) ?
    C10 C4 . 1.483(2) ?
    C10 C5 . 1.390(2) ?
    C11 C12 . 1.462(3) ?
    C11 H11A . 0.9700 ?
    C11 H11B . 0.9700 ?
    C12 C13 . 1.167(2) ?
    C13 H13 . 0.9300 ?
loop_
    _geom_angle_atom_site_label_1
    _geom_angle_atom_site_label_2
    _geom_angle_atom_site_label_3
    _geom_angle_site_symmetry_1
    _geom_angle_site_symmetry_3
    _geom_angle
    _geom_angle_publ_flag
    O1 C1 C9 . . 122.19(14) ?
    O1 C1 C2 . . 120.61(14) ?
    O2 C4 C10 . . 121.15(15) ?
    O2 C4 C3 . . 120.59(15) ?
    O3 C2 C1 . . 110.92(14) ?
    O3 C11 H11A . . 110.4 ?
    O3 C11 H11B . . 110.4 ?
    O3 C11 C12 . . 106.62(14) ?
    C2 O3 C11 . . 117.37(13) ?
    C2 C3 C4 . . 121.94(14) ?
    C2 C3 H3 . . 119.0 ?
    C3 C2 O3 . . 127.29(15) ?
    C3 C2 C1 . . 121.78(14) ?
    C3 C4 C10 . . 118.26(14) ?
    C4 C3 H3 . . 119.0 ?
    C5 C6 H6 . . 119.9 ?
    C5 C6 C7 . . 120.24(15) ?
    C5 C10 C9 . . 119.55(14) ?
    C5 C10 C4 . . 120.10(15) ?
    C6 C5 C10 . . 120.05(16) ?
    C6 C5 H5 . . 120.0 ?
    C6 C7 H7 . . 119.9 ?
    C7 C8 C9 . . 120.16(16) ?
    C7 C6 H6 . . 119.9 ?
    C7 C8 H8 . . 119.9 ?
    C8 C9 C10 . . 119.80(14) ?
    C8 C9 C1 . . 119.77(14) ?
    C8 C7 C6 . . 120.20(16) ?
    C8 C7 H7 . . 119.9 ?
    C9 C10 C4 . . 120.35(14) ?
    C9 C1 C2 . . 117.20(14) ?
    C9 C8 H8 . . 119.9 ?
    C10 C9 C1 . . 120.42(14) ?
    C10 C5 H5 . . 120.0 ?
    H11A C11 H11B . . 108.6 ?
    C12 C11 H11A . . 110.4 ?
    C12 C11 H11B . . 110.4 ?
    C12 C13 H13 . . 180.0 ?
    C13 C12 C11 . . 179.1(2) ?
loop_
    _geom_torsion_atom_site_label_1
    _geom_torsion_atom_site_label_2
    _geom_torsion_atom_site_label_3
    _geom_torsion_atom_site_label_4
    _geom_torsion_site_symmetry_1
    _geom_torsion_site_symmetry_2
    _geom_torsion_site_symmetry_3
    _geom_torsion_site_symmetry_4
    _geom_torsion
    _geom_torsion_publ_flag
    O1 C1 C2 O3 . . . . -1.5(2) ?
    O1 C1 C2 C3 . . . . 178.50(10)
                                 ?
    O2 C4 C3 C2 . . . . -179.0(2) ?
    O3 C2 C3 C4 . . . . 178.90(10)
                                 ?
    C1 C9 C8 C7 . . . . -179.2(2) ?
    C1 C9 C10 C5 . . . . 178.80(10)
                                  ?
    C1 C9 C10 C4 . . . . -1.7(2) ?
    C1 C2 C3 C4 . . . . -1.0(2) ?
    C2 O3 C11 C12 . . . . 175.90(10)
                                   ?
    C5 C10 C4 O2 . . . . -0.1(2) ?
    C5 C6 C7 C8 . . . . -0.5(3) ?
    C8 C9 C1 O1 . . . . 2.7(2) ?
    C8 C9 C10 C5 . . . . -1.0(2) ?
    C8 C9 C10 C4 . . . . 178.50(10)
                                  ?
    C8 C9 C1 C2 . . . . -177.90(10)
                                  ?
    C9 C1 C2 O3 . . . . 179.10(10)
                                 ?
    C9 C10 C4 O2 . . . . -179.6(2) ?
    C9 C10 C5 C6 . . . . 0.6(2) ?
    C9 C8 C7 C6 . . . . 0.1(3) ?
    C9 C1 C2 C3 . . . . -1.0(2) ?
    C9 C10 C4 C3 . . . . -0.3(2) ?
    C10 C9 C1 O1 . . . . -177.10(10)
                                   ?
    C10 C5 C6 C7 . . . . 0.1(3) ?
    C10 C9 C8 C7 . . . . 0.7(2) ?
    C10 C9 C1 C2 . . . . 2.3(2) ?
    C10 C4 C3 C2 . . . . 1.7(2) ?
    C11 O3 C2 C3 . . . . 1.2(2) ?
    C11 O3 C2 C1 . . . . -178.80(10)
                                   ?
_shelx_space_group_comment
;
The symmetry employed for this shelxl refinement is uniquely defined
by the following loop, which should always be used as a source of
symmetry information in preference to the above space-group names.
They are only intended as comments.
;
_shelx_estimated_absorpt_T_min     ?
_shelx_estimated_absorpt_T_max     ?
_shelx_res_file
;
    am6.res created by SHELXL-2014/7
TITL am6_a.res in P2(1)/c
REM Old TITL am6 in P2(1)/c
REM SHELXT solution in P2(1)/c
REM R1 0.183, Rweak 0.080, Alpha 0.028, Orientation as input
REM Formula found by SHELXT: C12 O4
CELL 0.71073 10.0911 4.8021 20.8939 90 91.174 90
ZERR 4 0.0007 0.0003 0.0015 0 0.007 0
LATT 1
SYMM -X,0.5+Y,0.5-Z
SFAC C H O
UNIT 52 32 12
L.S. 10
PLAN  10
BOND $H
list 4
fmap 2 53
ACTA NOHKL
REM <olex2.extras>
REM <HklSrc "%.\\am6.hkl">
REM </olex2.extras>
WGHT    0.057100
FVAR       0.85693
O001  3    0.190242    0.397787    0.460048    11.00000    0.05759    0.05211 =
         0.03775    0.01170   -0.01011   -0.00748
O002  3    0.083360    0.480345    0.347226    11.00000    0.04760    0.05891 =
         0.04647    0.00869   -0.01055   -0.01150
O003  3    0.506579    1.090502    0.412640    11.00000    0.05927    0.07577 =
         0.05777    0.00797   -0.01953   -0.02302
C004  1    0.228822    0.840192    0.317160    11.00000    0.03670    0.03742 =
         0.03433    0.00173   -0.00278    0.00398
C005  1    0.341262    0.996086    0.333975    11.00000    0.03614    0.03691 =
         0.03560   -0.00109   -0.00246    0.00603
C006  1    0.177684    0.626785    0.361265    11.00000    0.03856    0.03935 =
         0.03622   -0.00094   -0.00472    0.00373
C007  1    0.247949    0.594927    0.424594    11.00000    0.04743    0.03806 =
         0.03153    0.00386   -0.00203    0.00300
C008  1    0.408489    0.954597    0.397058    11.00000    0.04147    0.04379 =
         0.04022   -0.00231   -0.00683    0.00137
C009  1    0.353790    0.749178    0.440629    11.00000    0.04937    0.04737 =
         0.03300    0.00193   -0.01123    0.00079
AFIX  43
H009  2    0.393719    0.724784    0.480749    11.00000   -1.20000
AFIX   0
C00A  1    0.389219    1.192171    0.291346    11.00000    0.03972    0.04532 =
         0.04846    0.00304    0.00158   -0.00064
AFIX  43
H00A  2    0.464462    1.295285    0.302068    11.00000   -1.20000
AFIX   0
C00B  1    0.165181    0.885376    0.258775    11.00000    0.04528    0.05194 =
         0.04046    0.00645   -0.00865   -0.00344
AFIX  43
H00B  2    0.089851    0.783209    0.247698    11.00000   -1.20000
AFIX   0
C00C  1    0.245695    0.346772    0.523234    11.00000    0.06546    0.04820 =
         0.03227    0.00429   -0.00785   -0.00066
AFIX  23
H00C  2    0.247680    0.517496    0.548048    11.00000   -1.20000
H00D  2    0.335430    0.276070    0.520417    11.00000   -1.20000
AFIX   0
C00D  1    0.325250    1.233977    0.233108    11.00000    0.05237    0.05229 =
         0.04387    0.01224    0.00371    0.00084
AFIX  43
H00E  2    0.357628    1.365075    0.204637    11.00000   -1.20000
AFIX   0
C00E  1    0.213236    1.081673    0.216954    11.00000    0.05712    0.06296 =
         0.03800    0.01153   -0.00950    0.00149
AFIX  43
H00F  2    0.170132    1.111576    0.177787    11.00000   -1.20000
AFIX   0
C00F  1    0.160268    0.140764    0.553244    11.00000    0.06741    0.04886 =
         0.03657    0.00065   -0.00133    0.00231
C00G  1    0.090680   -0.022044    0.576824    11.00000    0.07801    0.06330 =
         0.05364    0.00951    0.00706   -0.00492
AFIX 163
H00G  2    0.035212   -0.151819    0.595619    11.00000   -1.20000
AFIX   0
HKLF 4
REM  am6_a.res in P2(1)/c
REM R1 =  0.0585 for    1765 Fo > 4sig(Fo)  and  0.1292 for all    3452 data
REM    145 parameters refined using      0 restraints
END
WGHT      0.0568      0.0000
REM Highest difference peak  0.194,  deepest hole -0.204,  1-sigma level  0.046
Q1    1   0.3859  0.9289  0.3587  11.00000  0.05    0.19
Q2    1   0.5321  1.3451  0.3792  11.00000  0.05    0.16
Q3    1   0.1839  0.9050  0.2990  11.00000  0.05    0.15
Q4    1   0.1968  0.7664  0.3405  11.00000  0.05    0.15
Q5    1   0.2026  0.9767  0.2380  11.00000  0.05    0.15
Q6    1   0.3461  1.1165  0.3159  11.00000  0.05    0.14
Q7    1  -0.0050  0.6228  0.3789  11.00000  0.05    0.14
Q8    1   0.0649  0.6270  0.3665  11.00000  0.05    0.14
Q9    1  -0.0204  0.4937  0.3641  11.00000  0.05    0.13
Q10   1  -0.0136 -0.2018  0.5406  11.00000  0.05    0.13
;
_shelx_res_checksum     73638
data_Triclinic
_audit_creation_method
;
Olex2 1.2
(compiled 2017.08.10 svn.r3458 for OlexSys, GUI svn.r5381)
;
_chemical_name_systematic
;
2-(Prop-2-yn-1-yloxy)naphthalene-1,4-dione
;
_chemical_name_common     ?
_chemical_formula_moiety     'C13 H8 O3'
_chemical_formula_sum     'C13 H8 O3'
_chemical_formula_iupac     'C13 H8 O3'
_chemical_formula_weight     212.19
_chemical_melting_point     ?
_space_group_crystal_system     triclinic
_space_group_name_H-M_alt     'P -1'
_space_group_name_Hall     '-P 1'
loop_
    _space_group_symop_operation_xyz
    'x, y, z'
    '-x, -y, -z'
_cell_length_a     3.9906(6)
_cell_length_b     11.6943(16)
_cell_length_c     12.3413(16)
_cell_angle_alpha     63.347(14)
_cell_angle_beta     83.343(12)
_cell_angle_gamma     83.018(12)
_cell_volume     509.69(14)
_cell_formula_units_Z     2
_cell_measurement_reflns_used     796
_cell_measurement_theta_min     3.2140
_cell_measurement_theta_max     22.3290
_cell_measurement_temperature     293(2)
_exptl_crystal_description     rod
_exptl_crystal_colour     yellow
_exptl_crystal_size_max     0.35
_exptl_crystal_size_mid     0.2
_exptl_crystal_size_min     0.1
_exptl_crystal_density_diffrn     1.383
_exptl_crystal_density_meas     ?
_exptl_crystal_density_method     ?
_exptl_crystal_F_000     220
_exptl_absorpt_coefficient_mu     0.099
_exptl_absorpt_correction_type     multi-scan
_exptl_absorpt_process_details
;
(CrysAlis PRO; Rigaku OD, 2015)
;
_exptl_absorpt_correction_T_min     0.77251
_exptl_absorpt_correction_T_max     1.00000
_diffrn_ambient_temperature     293(2)
_diffrn_source     'fine-focus sealed X-ray tube'
_diffrn_radiation_type     MoK\a
_diffrn_radiation_wavelength     0.71073
_diffrn_radiation_monochromator     graphite
_diffrn_measurement_device_type     'Rigaku Xcalibur Atlas Gemini ultra'
_diffrn_measurement_device     'four-circle diffractometer'
_diffrn_measurement_method     '\w scans'
_diffrn_detector     'CCD plate'
_diffrn_detector_area_resol_mean     10.4186
_diffrn_reflns_number     7730
_diffrn_reflns_av_R_equivalents     0.0840
_diffrn_reflns_av_unetI/netI     0.1302
_diffrn_reflns_theta_min     3.231
_diffrn_reflns_theta_max     29.537
_diffrn_reflns_theta_full     25.242
_diffrn_measured_fraction_theta_max     0.871
_diffrn_measured_fraction_theta_full     0.998
_diffrn_reflns_limit_h_min     -5
_diffrn_reflns_limit_h_max     5
_diffrn_reflns_limit_k_min     -14
_diffrn_reflns_limit_k_max     15
_diffrn_reflns_limit_l_min     -16
_diffrn_reflns_limit_l_max     16
_diffrn_radiation_probe     x-ray
_refine_special_details     ?
_reflns_number_total     2503
_reflns_number_gt     923
_reflns_threshold_expression     'I > 2\s(I)'
_refine_ls_structure_factor_coef     Fsqd
_refine_ls_matrix_type     full
_refine_ls_R_factor_all     0.2053
_refine_ls_R_factor_gt     0.0638
_refine_ls_wR_factor_gt     0.1177
_refine_ls_wR_factor_ref     0.1842
_refine_ls_goodness_of_fit_ref     1.002
_refine_ls_restrained_S_all     1.002
_refine_ls_number_reflns     2503
_refine_ls_number_parameters     145
_refine_ls_number_restraints     0
_refine_ls_hydrogen_treatment     constr
_refine_ls_weighting_scheme     calc
_refine_ls_weighting_details
                      'w=1/[\s^2^(Fo^2^)+(0.0469P)^2^] where P=(Fo^2^+2Fc^2^)/3'
_atom_sites_solution_hydrogens     geom
_atom_sites_solution_primary     dual
_atom_sites_solution_secondary     ?
_refine_ls_shift/su_max     0.000
_refine_ls_shift/su_mean     0.000
_refine_diff_density_max     0.241
_refine_diff_density_min     -0.235
_refine_ls_extinction_method     none
_refine_ls_extinction_coef     .
loop_
    _atom_type_symbol
    _atom_type_description
    _atom_type_scat_dispersion_real
    _atom_type_scat_dispersion_imag
    _atom_type_scat_source
    'C' 'C' 0.0033 0.0016
                         'International Tables Vol C Tables 4.2.6.8 and 6.1.1.4'
    'H' 'H' 0.0000 0.0000
                         'International Tables Vol C Tables 4.2.6.8 and 6.1.1.4'
    'O' 'O' 0.0106 0.0060
                         'International Tables Vol C Tables 4.2.6.8 and 6.1.1.4'
_computing_data_collection
;
CrysAlis PRO (Rigaku OD, 2015)
;
_computing_cell_refinement
;
CrysAlis PRO (Rigaku OD, 2015)
;
_computing_data_reduction
;
CrysAlis PRO (Rigaku OD, 2015)
;
_computing_structure_solution
;
<i>SHELXT</i> (Sheldrick, 2015<i>a</i>)
;
_computing_structure_refinement
;
SHELXL2014 (Sheldrick, 2015<i>b</i>)
;
_computing_molecular_graphics
;
<i>OLEX2</i> (Dolomanov <i>et al.</i>,  2009)
;
_computing_publication_material
;
<i>OLEX2</i> (Dolomanov <i>et al.</i>,  2009)
;
loop_
    _atom_site_type_symbol
    _atom_site_label
    _atom_site_fract_x
    _atom_site_fract_y
    _atom_site_fract_z
    _atom_site_U_iso_or_equiv
    _atom_site_adp_type
    _atom_site_calc_flag
    _atom_site_occupancy
    _atom_site_disorder_assembly
    _atom_site_disorder_group
    O O1 0.1734(6) 0.9294(2) 0.1987(2) 0.0641(7) Uani d 1 . .
    O O2 0.9527(6) 0.4894(2) 0.3422(2) 0.0669(8) Uani d 1 . .
    O O3 0.3732(5) 0.82577(18) 0.41940(19) 0.0502(6) Uani d 1 . .
    C C1 0.3597(7) 0.8310(3) 0.2279(3) 0.0434(8) Uani d 1 . .
    C C2 0.4859(7) 0.7629(3) 0.3529(3) 0.0403(8) Uani d 1 . .
    C C3 0.6822(7) 0.6529(3) 0.3868(3) 0.0446(8) Uani d 1 . .
    H H3 0.7612 0.6142 0.4642 0.053 Uiso calc 1 . .
    C C4 0.7756(7) 0.5920(3) 0.3068(3) 0.0469(8) Uani d 1 . .
    C C5 0.7466(8) 0.6005(3) 0.1040(3) 0.0623(10) Uani d 1 . .
    H H5 0.8690 0.5209 0.1307 0.075 Uiso calc 1 . .
    C C6 0.6507(9) 0.6636(4) -0.0147(4) 0.0734(12) Uani d 1 . .
    H H6 0.7105 0.6264 -0.0676 0.088 Uiso calc 1 . .
    C C7 0.4685(9) 0.7804(4) -0.0543(3) 0.0693(11) Uani d 1 . .
    H H7 0.4083 0.8226 -0.1343 0.083 Uiso calc 1 . .
    C C8 0.3734(8) 0.8360(3) 0.0234(3) 0.0544(9) Uani d 1 . .
    H H8 0.2467 0.9147 -0.0038 0.065 Uiso calc 1 . .
    C C9 0.4678(7) 0.7737(3) 0.1427(3) 0.0428(8) Uani d 1 . .
    C C10 0.6598(7) 0.6563(3) 0.1823(3) 0.0447(8) Uani d 1 . .
    C C11 0.4891(8) 0.7741(3) 0.5405(3) 0.0532(9) Uani d 1 . .
    H H11A 0.7294 0.7831 0.5362 0.064 Uiso calc 1 . .
    H H11B 0.4510 0.6837 0.5849 0.064 Uiso calc 1 . .
    C C12 0.2992(8) 0.8455(3) 0.6013(3) 0.0518(9) Uani d 1 . .
    C C13 0.1377(9) 0.9034(3) 0.6476(3) 0.0692(11) Uani d 1 . .
    H H13 0.0087 0.9496 0.6846 0.083 Uiso calc 1 . .
loop_
    _atom_site_aniso_label
    _atom_site_aniso_U_11
    _atom_site_aniso_U_22
    _atom_site_aniso_U_33
    _atom_site_aniso_U_12
    _atom_site_aniso_U_13
    _atom_site_aniso_U_23
    O1 0.0807(17) 0.0553(14) 0.0518(16) 0.0214(13) -0.0130(12) -0.0243(12)
    O2 0.0784(17) 0.0510(14) 0.0670(17) 0.0249(13) -0.0154(13) -0.0273(12)
    O3 0.0621(14) 0.0495(13) 0.0460(14) 0.0123(10) -0.0128(11) -0.0294(11)
    C1 0.0431(18) 0.0423(18) 0.044(2) 0.0002(14) 0.0003(15) -0.0204(16)
    C2 0.0425(18) 0.0415(18) 0.040(2) 0.0020(14) -0.0068(14) -0.0206(16)
    C3 0.0479(19) 0.0440(18) 0.0411(19) 0.0029(15) -0.0038(14) -0.0195(15)
    C4 0.0456(19) 0.0450(19) 0.048(2) -0.0002(15) -0.0002(15) -0.0204(16)
    C5 0.068(2) 0.068(2) 0.064(3) 0.0107(19) -0.0070(19) -0.044(2)
    C6 0.077(3) 0.095(3) 0.069(3) 0.009(2) -0.008(2) -0.057(3)
    C7 0.073(3) 0.089(3) 0.052(2) 0.003(2) -0.0072(19) -0.038(2)
    C8 0.059(2) 0.055(2) 0.043(2) 0.0090(17) -0.0107(17) -0.0171(18)
    C9 0.0392(18) 0.0492(19) 0.045(2) -0.0027(14) 0.0019(15) -0.0268(16)
    C10 0.0482(19) 0.0462(19) 0.043(2) 0.0013(15) -0.0035(15) -0.0238(16)
    C11 0.051(2) 0.066(2) 0.050(2) 0.0075(17) -0.0159(17) -0.0329(19)
    C12 0.056(2) 0.058(2) 0.046(2) 0.0043(17) -0.0090(17) -0.0274(18)
    C13 0.078(3) 0.079(3) 0.054(2) 0.018(2) -0.0136(19) -0.036(2)
_geom_special_details
;
 All esds (except the esd in the dihedral angle between two l.s. planes)
 are estimated using the full covariance matrix.  The cell esds are taken
 into account individually in the estimation of esds in distances, angles
 and torsion angles; correlations between esds in cell parameters are only
 used when they are defined by crystal symmetry.  An approximate (isotropic)
 treatment of cell esds is used for estimating esds involving l.s. planes.
;
loop_
    _geom_bond_atom_site_label_1
    _geom_bond_atom_site_label_2
    _geom_bond_site_symmetry_2
    _geom_bond_distance
    _geom_bond_publ_flag
    O1 C1 . 1.220(3) ?
    O2 C4 . 1.236(3) ?
    O3 C2 . 1.339(3) ?
    O3 C11 . 1.447(3) ?
    C1 C2 . 1.499(4) ?
    C1 C9 . 1.481(4) ?
    C2 C3 . 1.339(3) ?
    C3 H3 . 0.9300 ?
    C4 C3 . 1.449(4) ?
    C5 H5 . 0.9300 ?
    C5 C6 . 1.389(5) ?
    C6 H6 . 0.9300 ?
    C6 C7 . 1.369(4) ?
    C7 H7 . 0.9300 ?
    C8 C7 . 1.378(4) ?
    C8 H8 . 0.9300 ?
    C9 C8 . 1.394(4) ?
    C10 C9 . 1.393(4) ?
    C10 C4 . 1.478(4) ?
    C10 C5 . 1.382(4) ?
    C11 H11A . 0.9700 ?
    C11 H11B . 0.9700 ?
    C12 C11 . 1.454(4) ?
    C12 C13 . 1.164(4) ?
    C13 H13 . 0.9300 ?
loop_
    _geom_angle_atom_site_label_1
    _geom_angle_atom_site_label_2
    _geom_angle_atom_site_label_3
    _geom_angle_site_symmetry_1
    _geom_angle_site_symmetry_3
    _geom_angle
    _geom_angle_publ_flag
    O1 C1 C2 . . 120.7(3) ?
    O1 C1 C9 . . 121.8(3) ?
    O3 C2 C1 . . 111.2(2) ?
    O3 C11 C12 . . 107.6(2) ?
    O3 C11 H11A . . 110.2 ?
    O3 C11 H11B . . 110.2 ?
    O2 C4 C10 . . 121.0(3) ?
    O2 C4 C3 . . 120.2(3) ?
    C2 C3 C4 . . 122.2(3) ?
    C2 O3 C11 . . 117.2(2) ?
    C2 C3 H3 . . 118.9 ?
    C3 C2 O3 . . 127.8(3) ?
    C3 C2 C1 . . 121.0(3) ?
    C3 C4 C10 . . 118.7(3) ?
    C4 C3 H3 . . 118.9 ?
    C5 C10 C9 . . 119.8(3) ?
    C5 C10 C4 . . 119.9(3) ?
    C5 C6 H6 . . 119.9 ?
    C6 C7 C8 . . 120.6(4) ?
    C6 C7 H7 . . 119.7 ?
    C6 C5 H5 . . 120.1 ?
    C7 C8 C9 . . 119.7(3) ?
    C7 C8 H8 . . 120.1 ?
    C7 C6 C5 . . 120.2(3) ?
    C7 C6 H6 . . 119.9 ?
    C8 C7 H7 . . 119.7 ?
    C8 C9 C1 . . 120.2(3) ?
    C9 C8 H8 . . 120.1 ?
    C9 C10 C4 . . 120.3(3) ?
    C9 C1 C2 . . 117.5(3) ?
    C10 C9 C1 . . 120.1(3) ?
    C10 C9 C8 . . 119.7(3) ?
    C10 C5 H5 . . 120.1 ?
    C10 C5 C6 . . 119.9(3) ?
    H11A C11 H11B . . 108.5 ?
    C12 C11 H11A . . 110.2 ?
    C12 C11 H11B . . 110.2 ?
    C12 C13 H13 . . 180.0 ?
    C13 C12 C11 . . 177.6(3) ?
loop_
    _geom_torsion_atom_site_label_1
    _geom_torsion_atom_site_label_2
    _geom_torsion_atom_site_label_3
    _geom_torsion_atom_site_label_4
    _geom_torsion_site_symmetry_1
    _geom_torsion_site_symmetry_2
    _geom_torsion_site_symmetry_3
    _geom_torsion_site_symmetry_4
    _geom_torsion
    _geom_torsion_publ_flag
    O1 C1 C2 O3 . . . . -1.3(4) ?
    O1 C1 C2 C3 . . . . 178.0(3) ?
    O1 C1 C9 C10 . . . . -175.2(3) ?
    O1 C1 C9 C8 . . . . 3.8(5) ?
    O2 C4 C3 C2 . . . . -178.8(3) ?
    O3 C2 C3 C4 . . . . 177.5(3) ?
    C1 C2 C3 C4 . . . . -1.7(5) ?
    C1 C9 C8 C7 . . . . -178.5(3) ?
    C2 O3 C11 C12 . . . . -171.9(3) ?
    C2 C1 C9 C10 . . . . 4.4(5) ?
    C2 C1 C9 C8 . . . . -176.6(3) ?
    C4 C10 C9 C1 . . . . -3.9(5) ?
    C4 C10 C9 C8 . . . . 177.1(3) ?
    C4 C10 C5 C6 . . . . -177.1(3) ?
    C5 C10 C9 C1 . . . . 177.0(3) ?
    C5 C10 C9 C8 . . . . -2.0(5) ?
    C5 C10 C4 O2 . . . . 0.8(5) ?
    C5 C10 C4 C3 . . . . 179.7(3) ?
    C5 C6 C7 C8 . . . . -1.0(6) ?
    C9 C1 C2 O3 . . . . 179.1(3) ?
    C9 C1 C2 C3 . . . . -1.5(5) ?
    C9 C10 C5 C6 . . . . 1.9(5) ?
    C9 C8 C7 C6 . . . . 1.0(6) ?
    C10 C9 C8 C7 . . . . 0.5(5) ?
    C10 C4 C3 C2 . . . . 2.3(5) ?
    C10 C5 C6 C7 . . . . -0.5(6) ?
    C11 O3 C2 C1 . . . . -177.1(3) ?
    C11 O3 C2 C3 . . . . 3.7(5) ?
_shelx_space_group_comment
;
The symmetry employed for this shelxl refinement is uniquely defined
by the following loop, which should always be used as a source of
symmetry information in preference to the above space-group names.
They are only intended as comments.
;
_shelx_estimated_absorpt_T_min     ?
_shelx_estimated_absorpt_T_max     ?
_shelx_res_file
;
    am4.res created by SHELXL-2014/7
TITL am4_a.res in P-1
REM Old TITL
REM SHELXT solution in P-1
REM R1 0.269, Rweak 0.022, Alpha 0.072, Orientation as input
REM Formula found by SHELXT: C12 O4
CELL 0.71073 3.9906 11.6943 12.3413 63.347 83.343 83.018
ZERR 2 0.0006 0.0016 0.0016 0.014 0.012 0.012
LATT 1
SFAC C H O
UNIT 26 16 6
L.S. 10
PLAN  20
BOND $H
list 4
fmap 2
acta NOHKL
REM <olex2.extras>
REM <HklSrc "%.\\am4.hkl">
REM </olex2.extras>
WGHT    0.046900
FVAR       0.75519
O3    3    0.373179    0.825770    0.419396    11.00000    0.06215    0.04953 =
         0.04603   -0.02940   -0.01284    0.01230
O1    3    0.173411    0.929398    0.198651    11.00000    0.08074    0.05531 =
         0.05179   -0.02429   -0.01302    0.02136
O2    3    0.952742    0.489368    0.342172    11.00000    0.07844    0.05104 =
         0.06704   -0.02730   -0.01538    0.02488
C1    1    0.359679    0.830979    0.227879    11.00000    0.04307    0.04229 =
         0.04430   -0.02037    0.00032    0.00024
C2    1    0.485855    0.762868    0.352875    11.00000    0.04252    0.04154 =
         0.03956   -0.02055   -0.00675    0.00200
C10   1    0.659831    0.656296    0.182251    11.00000    0.04823    0.04623 =
         0.04300   -0.02381   -0.00346    0.00125
C9    1    0.467797    0.773747    0.142748    11.00000    0.03915    0.04925 =
         0.04535   -0.02683    0.00194   -0.00273
C4    1    0.775623    0.592036    0.306816    11.00000    0.04564    0.04495 =
         0.04830   -0.02039   -0.00022   -0.00021
C3    1    0.682186    0.652858    0.386769    11.00000    0.04792    0.04396 =
         0.04108   -0.01952   -0.00382    0.00292
AFIX  43
H3    2    0.761215    0.614197    0.464214    11.00000   -1.20000
AFIX   0
C12   1    0.299218    0.845492    0.601340    11.00000    0.05596    0.05764 =
         0.04593   -0.02735   -0.00898    0.00430
C11   1    0.489098    0.774065    0.540490    11.00000    0.05135    0.06589 =
         0.05049   -0.03286   -0.01593    0.00751
AFIX  23
H11A  2    0.729357    0.783053    0.536222    11.00000   -1.20000
H11B  2    0.450974    0.683671    0.584861    11.00000   -1.20000
AFIX   0
C8    1    0.373363    0.835972    0.023385    11.00000    0.05895    0.05455 =
         0.04294   -0.01707   -0.01067    0.00901
AFIX  43
H8    2    0.246669    0.914702   -0.003777    11.00000   -1.20000
AFIX   0
C5    1    0.746619    0.600538    0.103970    11.00000    0.06825    0.06804 =
         0.06408   -0.04427   -0.00705    0.01071
AFIX  43
H5    2    0.868987    0.520950    0.130749    11.00000   -1.20000
AFIX   0
C6    1    0.650702    0.663615   -0.014748    11.00000    0.07726    0.09490 =
         0.06863   -0.05736   -0.00836    0.00868
AFIX  43
H6    2    0.710478    0.626405   -0.067594    11.00000   -1.20000
AFIX   0
C7    1    0.468475    0.780371   -0.054259    11.00000    0.07308    0.08894 =
         0.05230   -0.03839   -0.00721    0.00288
AFIX  43
H7    2    0.408290    0.822569   -0.134253    11.00000   -1.20000
AFIX   0
C13   1    0.137715    0.903379    0.647608    11.00000    0.07782    0.07867 =
         0.05446   -0.03608   -0.01359    0.01803
AFIX 163
H13   2    0.008688    0.949625    0.684572    11.00000   -1.20000
AFIX   0
HKLF 4
REM  am4_a.res in P-1
REM R1 =  0.0638 for     923 Fo > 4sig(Fo)  and  0.2053 for all    2503 data
REM    145 parameters refined using      0 restraints
END
WGHT      0.0468      0.0000
REM Highest difference peak  0.241,  deepest hole -0.235,  1-sigma level  0.049
Q1    1   0.9460  0.5038  0.1448  11.00000  0.05    0.24
Q2    1   0.1879  0.9195  0.3886  11.00000  0.05    0.21
Q3    1   0.6721  0.6562  0.5666  11.00000  0.05    0.19
Q4    1   0.0527  0.8623 -0.0233  11.00000  0.05    0.19
Q5    1   0.1830  0.9391 -0.0004  11.00000  0.05    0.18
Q6    1   0.0814  0.7333  0.1500  11.00000  0.05    0.16
Q7    1   0.1806  0.9997 -0.1041  11.00000  0.05    0.16
Q8    1   0.1242  0.9235  0.0170  11.00000  0.05    0.15
Q9    1   0.6997  0.5990  0.5362  11.00000  0.05    0.15
Q10   1   0.5655  0.5776  0.5430  11.00000  0.05    0.15
Q11   1   0.7812  0.3947  0.4396  11.00000  0.05    0.15
Q12   1   0.5117  0.9961 -0.1089  11.00000  0.05    0.14
Q13   1   1.0651  0.5237  0.4835  11.00000  0.05    0.14
Q14   1   0.5060  0.4981  0.3743  11.00000  0.05    0.14
Q15   1   0.9923  0.3985  0.4291  11.00000  0.05    0.14
Q16   1   0.6489  0.4413  0.3381  11.00000  0.05    0.14
Q17   1   0.3815  1.0178  0.0283  11.00000  0.05    0.14
Q18   1  -0.0617  0.9977  0.7412  11.00000  0.05    0.14
Q19   1   0.2340  1.0461  0.1926  11.00000  0.05    0.14
Q20   1   0.9501  0.4131  0.4460  11.00000  0.05    0.14
;
_shelx_res_checksum     66542
data_OPLAU
_journal_date_recd_electronic     2018-09-07
_journal_date_accepted     2018-10-31
_journal_name_full     'Acta Crystallographica, Section E'
_journal_year     2018
_journal_volume     74
_journal_issue     12
_journal_page_first     1731
_journal_page_last     1734
_journal_paper_category     GO
_journal_paper_doi     10.1107/S2056989018015438
_journal_coeditor_code     IS5501
_publ_contact_author_name     'Flaviano Melo Ottoni'
_publ_contact_author_address
;\
Departamento de Produtos Farmac\^euticos -- Faculdade de Farma\'acia -- \
Universidade Federal de Minas Gerais -- Avenida Ant\^onio Carlos 6627
Belo Horizonte MG
31.270-901
Brazil
;
_publ_contact_author_email     fmottoni@hotmail.com
_publ_contact_author_fax     '+55 (31) 3409-6935'
_publ_contact_author_phone     '+55 (31) 3409-6973'
_publ_section_title
;
Two polymorphs of 2-(prop-2-yn-1-yloxy)naphthalene-1,4-dione: solvent-dependent
crystallization
;
_publ_section_title_footnote     .
loop_
    _publ_author_name
    _publ_author_footnote
    _publ_author_address
    'Melo Ottoni, Flaviano' .
;
Departamento de Produtos Farmac\^euticos
Faculdade de Farm\'acia
Universidade Federal de Minas Gerais
Avenida Ant\^onio Carlos, 6627
Belo Horizonte, MG
CEP 31.270-901
Brazil
;
    'Isid\'orio, Raquel Geralda' .
;
Departamento de Produtos Farmac\^euticos
Faculdade de Farm\'acia
Universidade Federal de Minas Gerais
Avenida Ant\^onio Carlos, 6627
Belo Horizonte, MG
CEP 31.270-901
Brazil
;
    'Alves, Ricardo Jos\'e' .
;
Departamento de Produtos Farmac\^euticos
Faculdade de Farm\'acia
Universidade Federal de Minas Gerais
Avenida Ant\^onio Carlos, 6627
Belo Horizonte, MG
CEP 31.270-901
Brazil
;
    'Speziali, Nivaldo L\'ucio' .
;
Departamento de F\'isica
Instituto de Ci\^encias Exatas
Universidade Federal de Minas Gerais
Avenida Ant\^onio Carlos, 6627
Belo Horizonte, MG
CEP 31.270-901
Brazil
;
_publ_section_synopsis
;
The title compound crystallizes in monoclinic (space group
<i>P</i>2~1~/<i>c</i>) and triclinic (space group <i>P</i>\=i) forms from
<i>N</i>,<i>N</i>-dimethylformamide and isopropyl alcohol solutions,
respectively. The planar structures of the molecules in both crystals are
essentially the same as each other, with maximum deviations of 0.0969(11) and
0.209(4) \%A for the monoclinic and triclinic forms, respectively, from the mean
planes of all non-H atoms.
;
